# Supplementary material for: Reversibility of Neuropsychiatric Adverse Events after Switching to Darunavir/Cobicistat or Doravirine in Men on INSTI-Based Regimen
Source: Viruses. 2024 Jul 5;16(7):1083. doi: 10.3390/v16071083 (PMC11281698; doi:10.3390/v16071083)
Supplement: Supplementary file 1 [file viruses-16-01083-s001.zip]

Archive with 1 entries (1 files):
- viruses-2958175-supplementary.pdf
